# Supplementary material for: The LRRK2 signalling system
Source: Cell Tissue Res. 2018 Jan 8;373(1):39–50. doi: 10.1007/s00441-017-2759-9 (PMC6015615; doi:10.1007/s00441-017-2759-9)
Supplement: Supplementary file 2 — A full version of Table 1 including references is available as supplemental Table 1. (XLSX 78 kb) [file 441_2017_2759_MOESM2_ESM.xlsx]

## Sheet: Sheet1
SwissA	EntrezA	NameA	SwissB	EntrezB	Name	taxonA	taxonB	Interaction detection Methods	# Publications	Pubmed IDS	Direction of Interaction	References
Q5S007	120892	LRRK2 PARK8	P31749	207	AKT1 PKB RAC	taxid:9606(Homo sapiens)	taxid:9606(Homo sapiens)	psi-mi:MI:0424(protein kinase assay)	1	pubmed:21658387	A phosphorylates B	(Ohta et al. 2011)
Q5S007	120892	LRRK2 PARK8	Q8N6T3	55738	ARFGAP1 ARF1GAP	taxid:9606(Homo sapiens)	taxid:9606(Homo sapiens)	psi-mi:MI:0424(protein kinase assay)	2	pubmed:22423108, pubmed:22363216	A phosphorylates B	(Stafa et al. 2012; Xiong et al. 2012)
Q5S007	120892	LRRK2 PARK8	Q14155	8874	ARHGEF7 COOL1 KIAA0142 P85SPR PAK3BP PIXB Nbla10314	taxid:9606(Homo sapiens)	taxid:9606(Homo sapiens)	psi-mi:MI:0424(protein kinase assay), psi-mi:MI:0419(gtpase assay)	3	pubmed:21048939, pubmed:25500533, pubmed:21048939	A phosphorylates B	(Haebig et al. 2010; Chia et al. 2014)
Q5S007	120892	LRRK2 PARK8	P10415	596	BCL2	taxid:9606(Homo sapiens)	taxid:9606(Homo sapiens)	psi-mi:MI:0424(protein kinase assay)	1	pubmed:21048939	Not mentioned
Q5S007	120892	LRRK2 PARK8	P60953	998	CDC42	taxid:9606(Homo sapiens)	taxid:9606(Homo sapiens)	psi-mi:MI:0424(protein kinase assay)	1	pubmed:21048939	Interaction only
Q5S007	120892	LRRK2 PARK8	P48729	1452	CSNK1A1	taxid:9606(Homo sapiens)	taxid:9606(Homo sapiens)	psi-mi:MI:0424(protein kinase assay)	1	pubmed:25500533	B phosphorylates A	(Chia et al. 2014)
Q5S007	120892	LRRK2 PARK8	P48730	1453	CSNK1D HCKID	taxid:9606(Homo sapiens)	taxid:9606(Homo sapiens)	psi-mi:MI:0424(protein kinase assay)	1	pubmed:25500533	Replicates
Q5S007	120892	LRRK2 PARK8	P49674	1454	CSNK1E	taxid:9606(Homo sapiens)	taxid:9606(Homo sapiens)	psi-mi:MI:0424(protein kinase assay)	1	pubmed:25500533	Replicates
Q5S007	120892	LRRK2 PARK8	Q9HCP0	53944	CSNK1G1	taxid:9606(Homo sapiens)	taxid:9606(Homo sapiens)	psi-mi:MI:0424(protein kinase assay)	1	pubmed:25500533	Replicates
Q5S007	120892	LRRK2 PARK8	P78368	1455	CSNK1G2 CK1G2	taxid:9606(Homo sapiens)	taxid:9606(Homo sapiens)	psi-mi:MI:0424(protein kinase assay)	1	pubmed:25500533	Replicates
Q5S007	120892	LRRK2 PARK8	Q9Y6M4	1456	CSNK1G3	taxid:9606(Homo sapiens)	taxid:9606(Homo sapiens)	psi-mi:MI:0424(protein kinase assay)	1	pubmed:25500533	Replicates
Q5S007	120892	LRRK2 PARK8	O00429	10059	DNM1L DLP1 DRP1	taxid:9606(Homo sapiens)	taxid:9606(Homo sapiens)	psi-mi:MI:0424(protein kinase assay)	1	pubmed:23813973	A phosphorylates B	(Su and Qi 2013)
Q5S007	120892	LRRK2 PARK8	Q05639	1917	EEF1A2 EEF1AL STN	taxid:9606(Homo sapiens)	taxid:9606(Homo sapiens)	psi-mi:MI:0424(protein kinase assay)	1	pubmed:19559761	Co-incubation of recombinant LRRK2 and EF1A significantly reduces the kinase activity of LRRK2. Co-incubation of EF1A with LRRK2 impaired tubulin polymerization by EF1A	(Gillardon 2009a)
Q5S007	120892	LRRK2 PARK8	Q13541	1978	EIF4EBP1	taxid:9606(Homo sapiens)	taxid:9606(Homo sapiens)	psi-mi:MI:0415(enzymatic study)	2	pubmed:18701920, pubmed:20090955	A phosphorylates B	(Imai et al. 2008; Kumar et al. 2010)
Q5S007	120892	LRRK2 PARK8	P49841	2932	GSK3B	taxid:9606(Homo sapiens)	taxid:9606(Homo sapiens)	psi-mi:MI:0424(protein kinase assay)	1	pubmed:24165324	LRRK2 directly associates with GSK-3β, and that this interaction enhances the kinase activity of GSK-3β	(Kawakami et al. 2014)
Q5S007	120892	LRRK2 PARK8	P13807	2997	GYS1 GYS	taxid:9606(Homo sapiens)	taxid:9606(Homo sapiens)	psi-mi:MI:0424(protein kinase assay)	1	pubmed:24165324	Not mentioned
Q5S007	120892	LRRK2 PARK8	P07900	3320	HSP90AA1 HSP90A HSPC1 HSPCA	taxid:9606(Homo sapiens)	taxid:9606(Homo sapiens)	psi-mi:MI:0415(enzymatic study)	1	pubmed:20949042	Interaction only
Q5S007	120892	LRRK2 PARK8	P10809	3329	HSPD1 HSP60	taxid:9606(Homo sapiens)	taxid:9606(Homo sapiens)	psi-mi:MI:0415(enzymatic study)	1	pubmed:17584768	hsp60 may perform a chaperone action in maintaining the proper folding of recombinant LRRK2 kinase domain in Escherichia coli.	(Luzón-Toro et al. 2007)
Q5S007	120892	LRRK2 PARK8	P07195	3945	LDHB	taxid:9606(Homo sapiens)	taxid:9606(Homo sapiens)	psi-mi:MI:0424(protein kinase assay)	1	pubmed:24725412	A phosphorylates B	(Martin et al. 2014)
Q5S007	120892	LRRK2 PARK8	P46821	4131	MAP1B	taxid:9606(Homo sapiens)	taxid:9606(Homo sapiens)	psi-mi:MI:0424(protein kinase assay)	2	pubmed:21159966, pubmed:24754922	A phosphorylates B	(Lee et al. 2010; Chan et al. 2014)
Q5S007	120892	LRRK2 PARK8	P46734	5606	MAP2K3 MEK3 MKK3 PRKMK3 SKK2	taxid:9606(Homo sapiens)	taxid:9606(Homo sapiens)	psi-mi:MI:0415(enzymatic study)	2	pubmed:19302196, pubmed:20067578	A phosphorylates B	(Gloeckner et al. 2009; Hsu et al. 2010)
Q5S007	120892	LRRK2 PARK8	P45985	6416	MAP2K4 JNKK1 MEK4 MKK4 PRKMK4 SEK1 SERK1 SKK1	taxid:9606(Homo sapiens)	taxid:9606(Homo sapiens)	psi-mi:MI:0415(enzymatic study)	1	pubmed:19302196	A phosphorylates B	(Gloeckner et al. 2009)
Q5S007	120892	LRRK2 PARK8	P52564	5608	MAP2K6 MEK6 MKK6 PRKMK6 SKK3	taxid:9606(Homo sapiens)	taxid:9606(Homo sapiens)	psi-mi:MI:0415(enzymatic study)	2	pubmed:19302196, pubmed:20067578	A phosphorylates B	(Gloeckner et al. 2009; Hsu et al. 2010)
Q5S007	120892	LRRK2 PARK8	O14733	5609	MAP2K7 JNKK2 MEK7 MKK7 PRKMK7 SKK4	taxid:9606(Homo sapiens)	taxid:9606(Homo sapiens)	psi-mi:MI:0415(enzymatic study)	2	pubmed:19302196, pubmed:20067578	A phosphorylates B	(Gloeckner et al. 2009; Hsu et al. 2010)
Q5S007	120892	LRRK2 PARK8	P10636	4137	MAPT MAPTL MTBT1 TAU	taxid:9606(Homo sapiens)	taxid:9606(Homo sapiens)	psi-mi:MI:0424(protein kinase assay)	2	pubmed:22303461, pubmed:24113872	A phosphorylates B	(Kawakami et al. 2012; Bailey et al. 2013)
Q5S007	120892	LRRK2 PARK8	P02686	4155	MBP	taxid:9606(Homo sapiens)	taxid:9606(Homo sapiens)	psi-mi:MI:0415(enzymatic study)	6	pubmed:17260967, pubmed:16269541, pubmed:17584768, pubmed:19826009, pubmed:17706965, pubmed:21806997	A phosphorylates B	(West et al. 2005; Ito et al. 2007; Luzón-Toro et al. 2007; Guo et al. 2007; Sen et al. 2009; Webber et al. 2011)
Q5S007	120892	LRRK2 PARK8	P26038	4478	MSN	taxid:9606(Homo sapiens)	taxid:9606(Homo sapiens)	psi-mi:MI:0424(protein kinase assay)	10	pubmed:22952686, pubmed:24695735, pubmed:20642453, pubmed:22363216, pubmed:23241358, pubmed:24351927, pubmed:24904275, pubmed:25009464, pubmed:27357661, pubmed:26824392	A phosphorylates B	(Nichols et al. 2010; Stafa et al. 2012; Civiero et al. 2012; Biosa et al. 2013; Cirnaru et al. 2014; Muda et al. 2014; Ray et al. 2014; Reynolds et al. 2014; Guaitoli et al. 2016; Steger et al. 2016)
Q5S007	120892	LRRK2 PARK8	P30048	10935	PRDX3 AOP1	taxid:9606(Homo sapiens)	taxid:9606(Homo sapiens)	psi-mi:MI:0424(protein kinase assay)	1	pubmed:21850687	A phosphorylates B	(Angeles et al. 2011)
Q5S007	120892	LRRK2 PARK8	P17612	5566	PRKACA PKACA	taxid:9606(Homo sapiens)	taxid:9606(Homo sapiens)	psi-mi:MI:0424(protein kinase assay)	1	pubmed:24351927	B phosphorylates A	(Muda et al. 2014)
Q5S007	120892	LRRK2 PARK8	Q05513	5590	PRKCZ PKC2	taxid:9606(Homo sapiens)	taxid:9606(Homo sapiens)	psi-mi:MI:0415(enzymatic study)	1	pubmed:20949042	B phosphorylates A	(Zach et al. 2010)
Q5S007	120892	LRRK2 PARK8	P61026	10890	RAB10	taxid:9606(Homo sapiens)	taxid:9606(Homo sapiens)	psi-mi:MI:0424(protein kinase assay)	1	pubmed:26824392	A phosphorylates B	(Steger et al. 2016)
Q5S007	120892	LRRK2 PARK8	P62820	5861	RAB1A RAB1	taxid:9606(Homo sapiens)	taxid:9606(Homo sapiens)	psi-mi:MI:0424(protein kinase assay)	1	pubmed:26824392	A phosphorylates B	(Steger et al. 2016)
Q5S007	120892	LRRK2 PARK8	Q9H0U4	81876	RAB1B	taxid:9606(Homo sapiens)	taxid:9606(Homo sapiens)	psi-mi:MI:0424(protein kinase assay)	1	pubmed:26824392	A phosphorylates B	(Steger et al. 2016)
Q5S007	120892	LRRK2 PARK8	P61020	5869	RAB5B	taxid:9606(Homo sapiens)	taxid:9606(Homo sapiens)	psi-mi:MI:0424(protein kinase assay), psi-mi:MI:0419(gtpase assay)	2	pubmed:27314038, pubmed:25605758	A phosphorylates B	(Yun et al. 2015; Ho et al. 2016)
Q5S007	120892	LRRK2 PARK8	P61006	4218	RAB8A MEL RAB8	taxid:9606(Homo sapiens)	taxid:9606(Homo sapiens)	psi-mi:MI:0424(protein kinase assay)	1	pubmed:26824392	A phosphorylates B	(Steger et al. 2016)
Q5S007	120892	LRRK2 PARK8	P41220	5997	RGS2 G0S8 GIG31	taxid:9606(Homo sapiens)	taxid:9606(Homo sapiens)	psi-mi:MI:0424(protein kinase assay)	1	pubmed:24794857	Recombinant RGS2 inhibited kinase activity of full-length LRRK2 in vitro in a dose-dependent manner	(Dusonchet et al. 2014)
Q5S007	120892	LRRK2 PARK8	O43353	8767	RIPK2 CARDIAK RICK RIP2 UNQ277/PRO314/PRO34092	taxid:9606(Homo sapiens)	taxid:9606(Homo sapiens)	psi-mi:MI:0415(enzymatic study)	1	pubmed:20949042	A phosphorylates B	(Zach et al. 2010)
Q5S007	120892	LRRK2 PARK8	P62906	4736	RPL10A NEDD6	taxid:9606(Homo sapiens)	taxid:9606(Homo sapiens)	psi-mi:MI:0424(protein kinase assay)	1	pubmed:24725412	A phosphorylates B	(Martin et al. 2014)
Q5S007	120892	LRRK2 PARK8	P26373	6137	RPL13 BBC1 OK/SW-cl.46	taxid:9606(Homo sapiens)	taxid:9606(Homo sapiens)	psi-mi:MI:0424(protein kinase assay)	1	pubmed:24725412	A phosphorylates B	(Martin et al. 2014)
Q5S007	120892	LRRK2 PARK8	P50914	9045	RPL14	taxid:9606(Homo sapiens)	taxid:9606(Homo sapiens)	psi-mi:MI:0424(protein kinase assay)	1	pubmed:24725412	A phosphorylates B	(Martin et al. 2014)
Q5S007	120892	LRRK2 PARK8	P18621	6139	RPL17	taxid:9606(Homo sapiens)	taxid:9606(Homo sapiens)	psi-mi:MI:0424(protein kinase assay)	1	pubmed:24725412	A phosphorylates B	(Martin et al. 2014)
Q5S007	120892	LRRK2 PARK8	P46778	6144	RPL21	taxid:9606(Homo sapiens)	taxid:9606(Homo sapiens)	psi-mi:MI:0424(protein kinase assay)	1	pubmed:24725412	A phosphorylates B	(Martin et al. 2014)
Q5S007	120892	LRRK2 PARK8	P62750	6147	RPL23A	taxid:9606(Homo sapiens)	taxid:9606(Homo sapiens)	psi-mi:MI:0424(protein kinase assay)	1	pubmed:24725412	A phosphorylates B	(Martin et al. 2014)
Q5S007	120892	LRRK2 PARK8	P62888	6156	RPL30	taxid:9606(Homo sapiens)	taxid:9606(Homo sapiens)	psi-mi:MI:0424(protein kinase assay)	1	pubmed:24725412	A phosphorylates B	(Martin et al. 2014)
Q5S007	120892	LRRK2 PARK8	P49207	6164	RPL34	taxid:9606(Homo sapiens)	taxid:9606(Homo sapiens)	psi-mi:MI:0424(protein kinase assay)	1	pubmed:24725412	A phosphorylates B	(Martin et al. 2014)
Q5S007	120892	LRRK2 PARK8	P83881	6173	RPL36A RPL44 GIG15 MIG6	taxid:9606(Homo sapiens)	taxid:9606(Homo sapiens)	psi-mi:MI:0424(protein kinase assay)	1	pubmed:24725412	A phosphorylates B	(Martin et al. 2014)
Q5S007	120892	LRRK2 PARK8	P62891	6170	RPL39	taxid:9606(Homo sapiens)	taxid:9606(Homo sapiens)	psi-mi:MI:0424(protein kinase assay)	1	pubmed:24725412	A phosphorylates B	(Martin et al. 2014)
Q5S007	120892	LRRK2 PARK8	P62280	6205	RPS11	taxid:9606(Homo sapiens)	taxid:9606(Homo sapiens)	psi-mi:MI:0424(protein kinase assay)	1	pubmed:24725412	A phosphorylates B	(Martin et al. 2014)
Q5S007	120892	LRRK2 PARK8	P62277	6207	RPS13	taxid:9606(Homo sapiens)	taxid:9606(Homo sapiens)	psi-mi:MI:0424(protein kinase assay)	1	pubmed:24725412	A phosphorylates B	(Martin et al. 2014)
Q5S007	120892	LRRK2 PARK8	P62841	6209	RPS15 RIG	taxid:9606(Homo sapiens)	taxid:9606(Homo sapiens)	psi-mi:MI:0424(protein kinase assay)	2	pubmed:24725412, pubmed:26824392	A phosphorylates B	(Martin et al. 2014; Steger et al. 2016)
Q5S007	120892	LRRK2 PARK8	P62249	6217	RPS16	taxid:9606(Homo sapiens)	taxid:9606(Homo sapiens)	psi-mi:MI:0424(protein kinase assay)	1	pubmed:24725412	A phosphorylates B	(Martin et al. 2014)
Q5S007	120892	LRRK2 PARK8	P62269	6222	RPS18 D6S218E	taxid:9606(Homo sapiens)	taxid:9606(Homo sapiens)	psi-mi:MI:0424(protein kinase assay)	1	pubmed:24725412	A phosphorylates B	(Martin et al. 2014)
Q5S007	120892	LRRK2 PARK8	P15880	6187	RPS2 RPS4	taxid:9606(Homo sapiens)	taxid:9606(Homo sapiens)	psi-mi:MI:0424(protein kinase assay)	1	pubmed:24725412	A phosphorylates B	(Martin et al. 2014)
Q5S007	120892	LRRK2 PARK8	P62266	6228	RPS23	taxid:9606(Homo sapiens)	taxid:9606(Homo sapiens)	psi-mi:MI:0424(protein kinase assay)	1	pubmed:24725412	A phosphorylates B	(Martin et al. 2014)
Q5S007	120892	LRRK2 PARK8	P42677	6232	RPS27 MPS1	taxid:9606(Homo sapiens)	taxid:9606(Homo sapiens)	psi-mi:MI:0424(protein kinase assay)	1	pubmed:24725412	A phosphorylates B	(Martin et al. 2014)
Q5S007	120892	LRRK2 PARK8	P23396	6188	RPS3 OK/SW-cl.26	taxid:9606(Homo sapiens)	taxid:9606(Homo sapiens)	psi-mi:MI:0424(protein kinase assay)	1	pubmed:24725412	A phosphorylates B	(Martin et al. 2014)
Q5S007	120892	LRRK2 PARK8	Q99961	6455	SH3GL1 CNSA1 SH3D2B	taxid:9606(Homo sapiens)	taxid:9606(Homo sapiens)	psi-mi:MI:0424(protein kinase assay)	1	pubmed:22998870	A phosphorylates B	(Matta et al. 2012)
Q5S007	120892	LRRK2 PARK8	Q99962	6456	SH3GL2 CNSA2 SH3D2A	taxid:9606(Homo sapiens)	taxid:9606(Homo sapiens)	psi-mi:MI:0424(protein kinase assay)	2	pubmed:22998870, pubmed:25501810	A phosphorylates B	(Matta et al. 2012; Arranz et al. 2015)
Q5S007	120892	LRRK2 PARK8	Q99963	6457	SH3GL3 CNSA3 SH3D2C	taxid:9606(Homo sapiens)	taxid:9606(Homo sapiens)	psi-mi:MI:0415(enzymatic study)	1	pubmed:22998870	A phosphorylates B	(Matta et al. 2012)
Q5S007	120892	LRRK2 PARK8	O95295	23557	SNAPIN BLOC1S7 SNAP25BP SNAPAP	taxid:9606(Homo sapiens)	taxid:9606(Homo sapiens)	psi-mi:MI:0424(protein kinase assay)	1	pubmed:23949442	A phosphorylates B	(Yun et al. 2013)
Q5S007	120892	LRRK2 PARK8	Q9Y6E0	8428	STK24 MST3 STK3	taxid:9606(Homo sapiens)	taxid:9606(Homo sapiens)	psi-mi:MI:0415(enzymatic study)	1	pubmed:20949042	A phosphorylates B	(Zach et al. 2010)
Q5S007	120892	LRRK2 PARK8	O00506	10494	STK25 SOK1 YSK1	taxid:9606(Homo sapiens)	taxid:9606(Homo sapiens)	psi-mi:MI:0415(enzymatic study)	1	pubmed:20949042	A phosphorylates B	(Zach et al. 2010)
Q5S007	120892	LRRK2 PARK8	Q13188	6788	STK3 KRS1 MST2	taxid:9606(Homo sapiens)	taxid:9606(Homo sapiens)	psi-mi:MI:0415(enzymatic study)	1	pubmed:20949042	A phosphorylates B	(Zach et al. 2010)
Q5S007	120892	LRRK2 PARK8	Q9H2K8	51347	TAOK3 DPK JIK KDS MAP3K18	taxid:9606(Homo sapiens)	taxid:9606(Homo sapiens)	psi-mi:MI:0415(enzymatic study)	1	pubmed:20949042	A phosphorylates B	(Zach et al. 2010)
Q5S007	120892	LRRK2 PARK8	P04637	7157	TP53 P53	taxid:9606(Homo sapiens)	taxid:9606(Homo sapiens)	psi-mi:MI:0415(enzymatic study)	1	pubmed:26384650	A phosphorylates B	(Ho et al. 2015)
Q5S007	120892	LRRK2 PARK8	Q12933	7186	TRAF2 TRAP3	taxid:9606(Homo sapiens)	taxid:9606(Homo sapiens)	psi-mi:MI:0415(enzymatic study)	1	pubmed:20949042	Interaction only
Q5S007	120892	LRRK2 PARK8	Q71U36	7846	TUBA1A TUBA3	taxid:9606(Homo sapiens)	taxid:9606(Homo sapiens)	psi-mi:MI:0415(enzymatic study)	1	pubmed:22303461	A phosphorylates B	(Kawakami et al. 2012)
Q5S007	120892	LRRK2 PARK8	Q5S007	120892	LRRK2 PARK8	taxid:9606(Homo sapiens)	taxid:9606(Homo sapiens)	psi-mi:MI:0424(protein kinase assay)	26	pubmed:17260967, pubmed:16269541, pubmed:17584768, pubmed:2059539, pubmed:22423108, pubmed:22952686, pubmed:26824392, pubmed:20067578, pubmed:19712061, pubmed:18230735, pubmed:21159966, pubmed:17447891, pubmed:19733152, pubmed:20090955, pubmed:22363216, pubmed:20041156, pubmed:19559761, pubmed:19545277, pubmed:16321986, pubmed:19826009, pubmed:18397888, pubmed:19302196, pubmed:22612223, pubmed:18…	A phosphorylates A	(West et al. 2005; Gloeckner et al. 2006, 2009; Jaleel et al. 2007; Ito et al. 2007; Luzón-Toro et al. 2007; Deng et al. 2008; Greggio et al. 2008, 2009; Imai et al. 2008; Gillardon 2009b, a; Klein et al. 2009; Jorgensen et al. 2009; Sen et al. 2009; Kumar et al. 2010; Hsu et al. 2010; Li et al. 2010; Lee et al. 2010; Webber et al. 2011; Rudenko et al. 2012; Stafa et al. 2012; Xiong et al. 2012; …
